# Supplementary material for: Dietary Supplementation with Hesperidin and Rosmarinic Acid Improves Meat Quality, Modulates Gut Microbiota, and Enhances Antioxidant Capacity in Finishing Pigs
Source: Microorganisms. 2026 Jul 12;14(7):1518. doi: 10.3390/microorganisms14071518 (PMC13413848; doi:10.3390/microorganisms14071518)
Supplement: Supplementary file 1 [file microorganisms-14-01518-s001.zip]

Archive with 1 entries (1 files):
- microorganisms-4375494-supplementary.pdf
